# Supplementary material for: Identification of m7G-Related miRNA Signatures Associated with Prognosis, Oxidative Stress, and Immune Landscape in Lung Adenocarcinoma
Source: Biomedicines. 2023 May 29;11(6):1569. doi: 10.3390/biomedicines11061569 (PMC10295992; doi:10.3390/biomedicines11061569)
Supplement: Supplementary file 1 [file biomedicines-11-01569-s001.zip]

Archive with 3 entries (3 files):
- Supplementary Figure S1.tif
- Supplementary Figure S2.tif
- Supplementary Tables.pdf
